# Supplementary material for: Formulation Matters: Differential Genotoxic and Cytotoxic Effects of Lambda-Cyhalothrin Pesticide Formulations on Human Hepatocellular Cells
Source: J Xenobiot. 2026 May 31;16(3):98. doi: 10.3390/jox16030098 (PMC13301285; doi:10.3390/jox16030098)
Supplement: Supplementary file 1 [file jox-16-00098-s001.zip]

Archive with 1 entries (1 files):
- jox-4290977-supplementary materials.pdf
